# Supplementary material for: Inhibiting the NADase CD38 improves cytomegalovirus-specific CD8+ T cell functionality and metabolism
Source: J Clin Invest. 2024 Jul 2;134(17):e179561. doi: 10.1172/JCI179561 (PMC11364383; doi:10.1172/JCI179561)
Supplement: Supporting data values [file jci-134-179561-s010.xlsx]

## Sheet: 1C
	pp65-specific CD8+ T cells (%/total CD8+ T cells)					spike-specific CD8+ T cells (%/total CD8+ T cells)
	HC	Controller	Non-controller			HC	Controller	Non-controller
	0.22	13.4	3.84			0.12	0.0759	0.0781
	0.1	1.49	0.378			0.16	0.044	0.806
	0.53	1.26	7.91			0.04	0.0899	0.144
	1.9	2.18	2.16			0.08	0.107	0.099
	15.9	1.5145	4.55			0.04	0.102	0.0816
	2.27	1.57	1.179			0.068	0.0771	0.0947
	3.09	0.726	0.943			0.05	0.0898	0.059
	0.23	6.54	0.1762			0.07	0.214	0.0116
	0.826	0.0882	0.8944			0.068	0.0231	0.0231
	0.138	0.346	2.706			0.064	0.0732	0.044
	1.95	1.557	0.716			0.034	0.0677	0.0942
	6.62	0.68	6.32			0.127	0.0609	0.0449
	1.83	0.222	3.83			0.037	0.0416	0.24
		0.443	1.15				0.056	0.00814
		0.574					0.118
		1.1318					0.0704
		0.1255					0.108
		6.58					0.0896
		2.91					0.101
		4.29					0.067
		1.1172					0.078
		0.78					0.054

## Sheet: 1F
		Heatmap (relative expression)
	Marker	CCR7	CD27	CD28	CD45RA	CD57	KLRG1	Cluster
		0.21	1.44	0.59	0.32	-0.01	0.79	3
		0.09	0.04	0.07	0.42	0.06	0.79	2
		0.17	0.01	0.07	2.13	1.57	0.75	4
		0.13	-0.02	0.06	2.55	0.02	0.76	1
		0.18	1.25	0.12	2.27	0.03	0.68	5

## Sheet: 1G
		HC															Controller																								Noncontroller
	Cluster frequency (%)																Cluster frequency (%)																								Cluster frequency (%)
	1	35	22.8	2.15	37	26.9	32.3	6.15	24	20.8	12.1	42	24.2	31.2	6.15		1	22.7	27.3	13.6	47.7	27.3	25	20.5	40.9	22.7	2	45.5	6.82	20.5	12.27	56.8	13.6	9.09	25	4.81	16.2	2	23		1	13.2	5.66	24.5	13.2	11.3	20.8	3.77	67.9
	2	18.33	21.8	61.3	35.1	48.1	58.1	20.8	29.33	22.8	51.8	30.6	52.1	55.1	24.3		2	22.9	34.1	38.6	34.1	47.8	44.5	42.3	40.3	53.6	45.5	38.6	29.5	46.8	81	18.2	67.3	43.2	44.5	32.7	38.1	50.5	42.45		2	37.7	41.5	50.9	18.9	62.3	43.4	35.8	26.4
	3	20	32.3	23.7	2.15	12.9	8.6	57.7	18	35.3	23.7	7.09	16.2	9.45	55.2		3	6.82	15.7	22.7	0	9.09	15.9	20.5	6.92	16.82	48	6.82	47.7	18.2	4.55	4.55	9.09	45.5	15.9	45.3	18.3	42.72	20.3		3	26.4	26.4	11.3	30.2	9.43	17	39.6	1.89
	4	3.33	5.26	5.38	0	11.06	0	9.23	3.27	6.16	6.37	5	4.52	3	9.23		4	20.3	11.4	0	4.55	4.55	0	0	5.05	0	2.27	0	0	0	0	2.31	0	0	0	0	2	3.15	1		4	0	5.66	3.87	13.2	7.55	7.55	5.66	0
	5	23.3	17.8	7.53	25.8	1.08	1.08	6.15	25.6	14.9	6.54	15.8	3.12	1.25	5.12		5	27.3	11.5	25	13.6	11.4	14.55	16.82	6.82	6.82	2.24	9.09	15.9	14.55	2.26	18.14	10	2.27	14.55	17.3	25.4	1.63	13.21		5	22.6	20.8	9.43	24.5	9.43	11.3	15.1	3.77
[truncated: 6 more columns]

## Sheet: 1H
	%CD137+IFNy+ (of pp65+)					%CD137+IFNy+TNF+IL-2+ (of pp65+)
	HC	Controller	Non-controller			HC	Controller	Non-controller
	78.3453	65	44			5.24064	14.3885	0.833688
	77.5758	71	40			10.5691	8.48485	1.41122
	62.5	82	37			26.6667	3.375	2.61538
	72.6667	66.8449	53.9007			12.2222	8	4.80226
		60.9756	36.4486				7.5	2.1
		75	52.3077				6.9	0.8
		56.7936	51.9774				10.2	1.4

## Sheet: 2B
	Volcano plot (highlighted values)
	Gene	Log2 fold change	-log (p-value)
	NKG7	1.58	6.43262
	GZMB	2.3	4.92949
	ITGA1	-4.60417	4.31625
	AKT3	-1.96875	3.3716
	SMAD3	-1.63125	3.23101
	PRF1	1.358	3.14158
	CPT1a	1.07208	2.90426
	NFE2L2	-1.08333	2.84716
	ITGB2	1.91	2.49523
	PPARGC1a	-1.62917	2.47438
	NDUFA4	-1.10625	2.46132
	ATP6V1f	-1.05208	2.30066
	ERN1	1.12	2.23594
	SLC7A5	-1.81458	2.20996
	TYMP	-2.29167	2.15181
	CCL4	1.04	2.12963
	SLC16A3	-1.61875	2.12654
	HLA-DRB1	1.656	1.84154
	ZAP70	1.015	1.80701
	COX6A1	-1.03208	1.78896
	SDHB	-1.46667	1.75161
	CTSA	-1.06125	1.65334
	PRDX1	-1.03583	1.63742
	CXCR6	1.99	1.60469
	PKM	-1.79351	1.5499
	COX14	-1.26875	1.44512
	LDHA	-1.69375	1.37849
	SLC2A1	1.568	1.32417
	SOD2	-1.81667	1.32351

## Sheet: 2C
	Differentially expressed genes in non-controllers (compared to controllers)
	gene	Log2 fold change
	ITGA1	-4.60417
	TYMP	-2.29167
	AKT3	-1.96875
	SOD2	-1.81667
	SLC7A5	-1.81458
	PKM	-1.79351
	LDHA	-1.69375
	SMAD3	-1.63125
	PPARGC1a	-1.62917
	SLC16A3	-1.61875
	SDHB	-1.46667
	COX14	-1.26875
	NDUFA4	-1.10625
	NFE2L2	-1.08333
	CTSA	-1.06125
	ATP6V1f	-1.05208
	PRDX1	-1.03583
	COX6A1	-1.03208
	ZAP70	1.015
	CCL4	1.04
	CPT1a	1.07208
	ERN1	1.12
	PRF1	1.358
	SLC2A1	1.568
	NKG7	1.58
	HLA-DRB1	1.656
	ITGB2	1.91
	CXCR6	1.99
	GZMB	2.3

## Sheet: 2E
	Pathway scores
		HC	HC	HC	C	C	C	NC	NC	NC
	Amino Acid Synthesis	-0.851311	-0.980389	-1.109.467.416	0.40681	-0.154154	-0.377142	0.920801	1.041.705.436	0.649925
	AMPK	0.373201	0.327788	0.282374	0.393164	0.245743	-0.256152	-1.000.784.575	-0.541774	-0.591581
	Antigen Presentation	0.883462	0.661299	0.439136	-0.510225	0.308657	1.029.580.998	0.590644	-0.348558	-0.113819
	Arginine Metabolism	0.46566	0.456701	0.447741	-0.059201	0.381214	0.663819	-0.456874	-0.627478	-0.349191
	Autophagy	0.72041	0.230128	-0.260153	-0.247852	0.506546	0.766401	0.339448	-0.0261935	0.300825
	Cell Cycle	-0.120625	-0.00287182	0.114881	0.183972	0.962643	0.144934	-1.0495	-0.721415	-0.6923
	Cytokine & Chemokine Signaling	-0.958578	-1.23994	-1.5213	0.102315	2.21509	1.86376	0.144468	0.00976581	0.0212265
	DNA Damage Repair	-0.314761	-0.31013	-0.3055	0.207047	0.140846	0.569387	0.671452	-0.0244718	-0.240608
	Endocytosis	-0.0803067	-0.0842029	-0.088099	0.0894945	0.0559094	0.0631229	0.790292	0.739523	0.202917
	Epigenetic Regulation	0.522486	0.595753	0.66902	-0.0497004	-0.419497	-0.780054	-0.457363	-0.109983	0.0267121
	Fatty Acid Oxidation	-0.374398	-0.31453	-0.414662	0.124723	0.0159616	0.223008	0.61314	0.491209	0.471693
	Fatty Acid Synthesis	-0.454852	-0.737164	-1.019.476.685	-0.150209	0.126468	1.16464	0.598539	0.0745971	0.189366
	Glutamine Metabolism	0.678323	0.693415	0.708507	0.504911	0.405916	0.570502	-0.497857	-0.473269	-0.379163
	Glycolysis	1.85361	1.7004	2.44223	1.79994	0.33267	0.629001	-1.35032	-1.5575	-1.24504
	Hypoxia	-0.224288	-0.450223	-0.676159	0.202501	0.497544	0.272696	0.0476108	0.199397	0.0182315
	IDH12 Activity	0.530044	0.651058	0.772071	-0.328433	-0.528209	-0.268542	0.285798	0.271098	0.0107755
	Lysosomal Degradation	0.826196	0.74846	1.58209	1.32279	1.23841	1.94021	-1.63987	-1.51309	-2.19113
	MAPK	-0.286805	-0.251779	-0.216754	0.38393	1.20292	0.530086	-0.58575	-0.737385	-0.704347
	Mitochondrial Respiration	1.71728	1.8283	1.93932	1.41695	0.776375	1.35107	-0.90364	-1.30462	-0.99826
	mTOR	-0.0477034	-0.504581	-0.961458	0.323351	0.746223	1.10639	0.660023	0.113985	0.262014
	Myc	1.30015	1.41343	1.52672	-0.811229	-0.395108	0.293489	-0.590552	-0.620353	-0.594071
	NF-kB	0.526854	0.554508	0.582162	-0.0718103	-1.00443	-0.803798	0.153805	0.3526	0.357798
	Nucleotide Salvage	1.08610.965	1.07915	1.07219	0.330929	0.0203366	0.482786	-0.333576	-0.892747	-0.696924
	Nucleotide Synthesis	1.49015	1.43799	1.38583	0.0935818	0.136689	0.747792	-0.41664	-1.03772	-0.945542
	p53 Pathway	0.847329	1.12177	1.39621	-0.46355	-0.537331	-0.144003	-0.657941	-0.480261	-0.469575
	Pentose Phosphate Pathway	1.07395	1.35637	1.63878	-0.904314	-0.40026	0.246969	-0.617202	-0.457467	-0.472098
	PI3K	1.12319	0.953813	0.78444	0.565339	0.751221	0.8179	-1.07612	-1.74153	-1.4454
	Reactive Oxygen Response	0.0654229	-0.388175	-0.841772	-0.0706309	0.853685	1.11829	-0.825818	-0.520418	-0.355938
	TCR & Costimulatory Signaling	0.362088	0.304703	0.247318	-0.164768	0.931119	1.0338	0.270943	0.233242	0.0890281
	TLR Signaling	-0.845048	-0.623813	-0.402578	0.210875	0.996465	0.711627	-0.223255	-0.681069	-0.449179
	Transcriptional Regulation	0.412587	0.369408	0.326228	-0.182538	-0.467763	-1.37037	-0.660375	-0.570168	-0.262756
	TryptophanKynurenine Metabolism	0.0211205	-0.179305	-0.37973	0.29408	0.636862	1.18777	0.397182	-0.763308	-0.300002
	Vitamin & Cofactor Metabolism	0.265733	0.371689	0.477646	-0.420321	-0.392968	0.648038	0.308498	-0.132399	-0.156873

## Sheet: 2F
	Pathway Score
	Glycolysis				Mitochondrial respiration				Fatty acid oxidation
	HC	Controller	Non-controller		HC	Controller	Non-controller		HC	Controller	Non-controller
	1.85361	1.79994	-1.35032		1.71728	1.41695	-0.90364		-0.374398	0.124723	0.61314
	1.7004	0.33267	-1.5575		1.8283	0.776375	-1.30462		-0.31453	0.0159616	0.491209
	2.44223	0.629001	-1.24504		1.93932	1.35107	-0.99826		-0.414662	0.223008	0.471693

## Sheet: 2G
	Normalized mRNA counts (log2)
		Cont	Cont	Cont	NC	NC	NC
	SLC2A1-mRNA	4.73041	5.04124	5.1365	6.55359	6.75825	6.2353
	HK1-mRNA	6.90803	6.64867	7.17333	6.69749	6.83326	6.80836
	HK2-mRNA	3.39345	5.22877	6.58229	4.16351	3.72175	4.4223
	HK3-mRNA	1.90803	2.34124	2.27851	2.74847	2.72175	3.54783
	GPI-mRNA	5.92595	6.3231	7.19738	6.20791	6.28943	6.37226
	PFKM-mRNA	3.5861	4.34124	4.52644	4.22241	4.55825	4.4223
	PFKL-mRNA	6.45646	6.73356	6.84837	6.79772	6.84513	6.79576
	ALDOA-mRNA	9.45777	9.39869	9.73795	9.03798	9.27634	9.15763
	GAPDH-mRNA	10.5504	11.1767	11.4959	10.6009	10.6525	10.5525
	PGK1-mRNA	7.6468	7.8835	8.31743	7.53275	7.6491	7.5995
	PGAM2-mRNA	3.28654	3.47875	3.44844	3.16351	3.61483	2.77023
	ENO1-mRNA	8.60291	8.20419	8.71731	7.70267	7.82128	7.71776
	ENO3-mRNA	3.75602	3.18924	3.97895	2.82648	3.37382	3.1328
	LDHA-mRNA	10.755	10.5345	10.4547	8.70618	8.98385	9.1293
	LDHB-mRNA	8.85989	9.27434	9.17333	8.80737	8.80921	9.02627
	PKM-mRNA	7.49206	8.19424	8.50733	6.2928	6.35734	6.20128
	MPC2-mRNA	6.72702	6.39435	6.3446	6.08634	6.02292	6.05033
	PDHA1-mRNA	2.82662	3.34124	3.27851	2.3859	2.08432	1.54783
	CS-mRNA	6.74228	6.8773	6.67083	6.84534	6.84513	6.99629
	PPARGC1a-mRNA	1.32142	1.61395	1.84814	0.1493	-0.356641	0.0412499
	NDUFA12-mRNA	7.57331	7.46226	7.39746	7.27204	7.20901	7.2108
	NDUFA13-mRNA	8.65989	8.51517	8.55464	8.29623	8.37792	8.43048
	NDUFA1-mRNA	8.52998	8.64867	8.3818	8.26855	8.41822	8.35948
	NDUFA3-mRNA	7.45379	7.53502	7.43839	7.20791	7.31527	7.0609
	NDUFA4-mRNA	7.81228	8.17753	7.9879	6.73653	6.83009	6.62919
	NDUFB10-mRNA	7.97621	7.81923	7.74424	7.6083	7.81829	7.48079
	NDUFB11-mRNA	6.91159	6.85221	6.90787	6.84333	6.72175	6.64937
	NDUFB4-mRNA	8.12662	7.97932	7.90787	7.788	7.74094	7.75966
	NDUFB7-mRNA	7.15739	7.1486	6.97895	6.78616	6.62864	6.66331
	NDUFB8-mRNA	8.03041	8.19424	7.90787	7.788	7.92002	7.88173
	NDUFS8-mRNA	6.89435	6.74724	6.58229	6.57855	6.58682	6.47067
	SDHA-mRNA	6.9183	7.0851	7.16348	6.80481	6.72292	6.73324
	SDHB-mRNA	7.94855	7.71976	7.86392	6.35991	6.58118	6.2975
	SDHC-mRNA	7.00532	6.9851	6.86347	6.60129	6.72519	6.41031
	COX14-mRNA	7.91628	8.14041	7.81767	6.69144	6.51483	6.20977
	COX4I1-mRNA	9.64613	9.52314	9.4308	9.4051	9.43991	9.50203
	COX5A-mRNA	8.17978	8.04722	8.17938	8.06237	8.0793	7.96287
	COX5B-mRNA	8.29655	8.39435	8.22688	8.10993	8.09927	8.27121
	COX6A1-mRNA	9.68182	9.60124	9.40192	8.51304	8.5123	8.4123
	COX7C-mRNA	7.11159	6.97351	6.89322	6.43216	6.64231	6.40581
	COX8A-mRNA	8.26033	8.18533	8.04007	7.9685	8.00715	8.06639
	UQCR10-mRNA	6.63852	6.54288	6.5453	6.1527	6.41425	6.33653
	UQCR11-mRNA	5.82035	5.98158	5.46746	5.19979	5.45583	5.79576
	ATP5F1D-mRNA	7.85893	7.36175	7.45842	7.17101	7.29379	6.96968
	ATP5ME-mRNA	7.31792	7.274	7.24643	6.89143	6.95185	7.13356
	SOD2-mRNA	9.54389	8.09613	8.84837	7.18218	7.44577	6.90539
	GPX4-mRNA	7.71932	7.85221	8.15503	7.63383	7.43009	7.5403
	PRDX1-mRNA	8.09898	8.40733	8.6879	7.04743	7.17858	7.23939
	TXN-mRNA	8.40171	7.92018	8.55464	7.66657	7.50685	7.58492
	NFE2L2-mRNA	7.53852	8.15917	7.95842	6.75359	6.3943	6.50242
	MCAT-mRNA	3.17243	2.60428	2.27851	3.48544	3.19936	3.26287
	ACOT12-mRNA	2.15739	2.01932	2.86348	2.57855	2.23632	2.2848
	ACAA2-mRNA	5.84485	5.80068	6.08587	6.2928	6.58682	6.2108
	ACADL-mRNA	0.572427	0.819315	0.863477	1.16351	1.49936	0.962871
	CPT1A-mRNA	5.75739	6.16906	6.23271	7.14464	7.23632	6.98643

## Sheet: 3B
	2-NBDG (gMFI)
	Tnaive			Tcm			Tem			Temra			spike			pp65
	HC	C	NC	HC	C	NC	HC	C	NC	HC	C	NC	HC	C	NC	HC	C	NC
	2055	1875	2481	2481	3390	2709	3810	3780	3300	4320	3900	4350	4658	3220	3342	3699	4440	3630
	579	1401	1437	852	2163	2346	1383	2340	3150	1887	4320	3570	1434	3881	5062	1578	4590	3555
	471	287	1305	852	459	1389	1782	2733	2913	1836	2067	4080	1375	1479	3286	1200	3390	4860
	1188	939	2613	2169	1662	3150	2316	2997	4830	2112	3510	5340	3671	1795	4074	3348	2886	4890
	1770	939	870	2814	1662	1878	3780	2997	2829	4140	3510	5460	1674	1795	1279	3500	2886	4830
	2208	732	504	3870	1059	813	4500	2586	1611	4710	2571	1287	3108	2716	1281	2400	2665	2868
	996	1557	375	975	2121	456	1182	3720	714	2064	4380	633	3010	4743	1467	5001	5040	2595
	426	558	1344	696	1188	1695	591	1350	1668	651	1344	1938	1487	3660	2928	1200	3330	4941
	1686	257	2064	1656	372	2031	1806	645	4650	2997	657	5310	3637	1002	4659	4044	957	4350
	277	272	816	333	537	1086	714	906	1332	780	816	1656	2032	1269	2549	2741	1197	2175
	294	336	579	501	561	1041	834	1422	1230	1029	1278	1458	2144	2926	3307	3465	2580	5700
	477	1002	1227	807	1119	1242	1134	1896	1035	1560	2733	1197	2291	1389	2025	3338	2652	3210
	396	744	417	519	1062	555	1230	1854	831	1710	2466	1317	334	5089	1420	1200	4710	3537
		357	1305		582	1389		1584	2913		1953	4080		6024	3286		1200	4860
		1047			1182			2508			2712			3537			4080
		864			1875			1917			1647			1323			3000
		2370			3060			3600			3300			4496			2190
		1245			2124			1998			2229			1638			1929
		2265			2730			3120			2886			2045			2802
		1227			1332			1089			1581			1333			4860
		816			1005			1092			957			1133			2001
		489			594			1104			1299			4131			3330

[truncated: 106 more sheets: 3C, 3D, 3E, 3F, 3G, 3H, 3I, 3J, 4A, 4B, 4C, 4D, 4E, 4F, 4G, 4H, 4I, 4J, 5A, 5B …]
